# Supplementary material for: Megamonas funiformis, Plasma Zonulin, and Sodium Intake Affect C3 Complement Levels in Inactive Systemic Lupus Erythematosus
Source: Nutrients. 2023 Apr 21;15(8):1999. doi: 10.3390/nu15081999 (PMC10144636; doi:10.3390/nu15081999)
Supplement: Supplementary file 1 [file nutrients-15-01999-s001.zip]

Archive with 1 entries (1 files):
- nutrients-2334021-supplementary.pdf
